# Supplementary material for: Nonlinear compression toward high-energy single-cycle pulses by cascaded focus and compression
Source: Sci Adv. 2022 Aug 3;8(31):eabo1945. doi: 10.1126/sciadv.abo1945 (PMC9348793; doi:10.1126/sciadv.abo1945)
Supplement: Supplementary file 2 — Movie S1 [file sciadv.abo1945_movie_s1.zip]

Archive with 1 entries (1 files):
- sciadv.abo1945_movie_s1.mp4
